# Supplementary material for: The Interplay between Gender and Duration of Hospitalization Modulates Psychiatric Symptom Severity in Subjects with Long COVID-19
Source: Brain Sci. 2024 Jul 25;14(8):744. doi: 10.3390/brainsci14080744 (PMC11352493; doi:10.3390/brainsci14080744)
Supplement: Supplementary file 1 [file brainsci-14-00744-s001.zip]

Archive with 1 entries (1 files):
- brainsci-3088729-supplementary.pdf
